# Supplementary material for: A New Ultrasensitive Bioluminescence-Based Method for Assaying Monoacylglycerol Lipase
Source: Int J Mol Sci. 2021 Jun 7;22(11):6148. doi: 10.3390/ijms22116148 (PMC8200976; doi:10.3390/ijms22116148)
Supplement: Supplementary file 1 [file ijms-22-06148-s001.zip]

Archive with 1 entries (1 files):
- ijms-1229027-supplementary.pdf
